# Supplementary material for: Integrating Spatial Modelling and Space–Time Pattern Mining Analytics for Vector Disease-Related Health Perspectives: A Case of Dengue Fever in Pakistan
Source: Int J Environ Res Public Health. 2021 Nov 16;18(22):12018. doi: 10.3390/ijerph182212018 (PMC8618682; doi:10.3390/ijerph182212018)
Supplement: Supplementary file 1 [file ijerph-18-12018-s001.zip]

Archive with 1 entries (1 files):
- ijerph-1368038-supplementary.pdf
